# Supplementary material for: Genome and clonal hematopoiesis stability contrasts with immune, cfDNA, mitochondrial, and telomere length changes during short duration spaceflight
Source: Precis Clin Med. 2024 Apr 8;7(1):pbae007. doi: 10.1093/pcmedi/pbae007 (PMC11022651; doi:10.1093/pcmedi/pbae007)
Supplement: pbae007_Supplemental_Files [file pbae007_supplemental_files.zip]

Archive with 2 entries (2 files):
- i4 cfDNA Supplementary Tables.xlsx - S1 Tissue of origin HPM.csv
- Supplemental figures.docx
