# Supplementary material for: Genome and clonal hematopoiesis stability contrasts with immune, cfDNA, mitochondrial, and telomere length changes during short duration spaceflight
Source: Precis Clin Med. 2024 Apr 8;7(1):pbae007. doi: 10.1093/pcmedi/pbae007 (PMC11022651; doi:10.1093/pcmedi/pbae007)
Supplement: pbae007_Supplemental_Files [file pbae007_supplemental_files.zip › i4 cfDNA Supplementary Tables.xlsx - S1 Tissue of origin HPM.csv]

Supplementary Table 1: Enrichment of tissue signatures from Human Proteome Map (HPM) in circulating cfDNA of Inspiration4 astronauts.
We report average and standard deviation over technical sequencing replicates for each sample and timepoint.
status	sample	timepoint	tissue	avg	sd
Post-Flight	C001	R+1	Adrenal	0.0438419465	2.69E-03
Post-Flight	C001	R+1	B Cells	0.0956470055	0.006262622022
Post-Flight	C001	R+1	CD4 Cells	0.0788301745	0.005546482659
Post-Flight	C001	R+1	CD8 Cells	0.0963952895	4.51E-03
Post-Flight	C001	R+1	Colon	0.0321955045	0.01148096117
Post-Flight	C001	R+1	Esophagus	0.003691099	0.0009522154474
Post-Flight	C001	R+1	Frontal Cortex	0.0183403565	0.009065799778
Post-Flight	C001	R+1	Gallbladder	0.0240549785	0.001721938655
Post-Flight	C001	R+1	Heart	0.0053338315	0.003165485835
Post-Flight	C001	R+1	Kidney	0.017195796	1.30E-03
Post-Flight	C001	R+1	Liver	0.0360076695	1.40E-03
Post-Flight	C001	R+1	Lung	0.0102375555	0.00729841042
Post-Flight	C001	R+1	Monocytes	0.076653779	0.008005018691
Post-Flight	C001	R+1	NK Cells	0.082769821	0.003051186974
Post-Flight	C001	R+1	Pancreas	0.037837021	0.002271925603
Post-Flight	C001	R+1	Placenta	0.028272475	0.005867529644
Post-Flight	C001	R+1	Platelets	0.0389866245	4.04E-05
Post-Flight	C001	R+1	Prostate	0.0262548555	0.001300155117
Post-Flight	C001	R+1	Rectum	0.023747667	0.003007793245
Post-Flight	C001	R+1	Retina	0.0278125745	9.26E-04
Post-Flight	C001	R+1	Spinal Cord	0.010454904	0.001771214806
Post-Flight	C001	R+1	Urinary Bladder	0.0169233645	0.004792815725
Post-Flight	C002	R+1	Adrenal	0.05466941815	0.009344390445
Post-Flight	C002	R+1	B Cells	0.1206773688	0.01047622707
Post-Flight	C002	R+1	CD4 Cells	0.1022141514	0.01260045701
Post-Flight	C002	R+1	CD8 Cells	0.1182448672	0.009114737719
Post-Flight	C002	R+1	Colon	0.0345959795	0.01003821585
Post-Flight	C002	R+1	Esophagus	0.00557320915	0.008065642986
Post-Flight	C002	R+1	Frontal Cortex	0.0193364432	0.01301985364
Post-Flight	C002	R+1	Gallbladder	0.026073493	0.00328181975
Post-Flight	C002	R+1	Heart	0.00674887525	0.0088077005
Post-Flight	C002	R+1	Kidney	0.02211968895	0.00308000306
Post-Flight	C002	R+1	Liver	0.05502595445	0.001539860144
Post-Flight	C002	R+1	Lung	0.015220153	0.01220854789
Post-Flight	C002	R+1	Monocytes	0.0956929391	0.01301311364
Post-Flight	C002	R+1	NK Cells	0.09970193915	0.01517465415
Post-Flight	C002	R+1	Pancreas	0.04837702765	0.000515498309
Post-Flight	C002	R+1	Placenta	0.04154162145	5.06E-03
Post-Flight	C002	R+1	Platelets	0.0567400409	0.007600251112
Post-Flight	C002	R+1	Prostate	0.0339159896	0.005149392563
Post-Flight	C002	R+1	Rectum	0.02686082835	5.75E-03
Post-Flight	C002	R+1	Retina	0.05550377505	0.004936220445
Post-Flight	C002	R+1	Spinal Cord	0.01062949915	0.00633844982
Post-Flight	C002	R+1	Urinary Bladder	0.0235246062	0.01439241437
Post-Flight	C003	R+1	Adrenal	0.0618016785	0.002238334495
Post-Flight	C003	R+1	B Cells	0.11732238	0.004840570181
Post-Flight	C003	R+1	CD4 Cells	0.1078787575	0.005063404277
Post-Flight	C003	R+1	CD8 Cells	0.1296933975	0.000183059339
Post-Flight	C003	R+1	Colon	0.046098398	0.0002369401687
Post-Flight	C003	R+1	Esophagus	0.0258092065	0.0002624023768
Post-Flight	C003	R+1	Frontal Cortex	0.0342554985	0.0004982111746
Post-Flight	C003	R+1	Gallbladder	0.0356760455	0.002557569165
Post-Flight	C003	R+1	Heart	6.56E-03	0.0002859157985
Post-Flight	C003	R+1	Kidney	0.0360894535	0.002797135528
Post-Flight	C003	R+1	Liver	0.054436227	0.002473930454
Post-Flight	C003	R+1	Lung	0.0280141675	0.005975720517
Post-Flight	C003	R+1	Monocytes	0.107964798	0.0009500517006
Post-Flight	C003	R+1	NK Cells	0.1134797185	0.00185779791
Post-Flight	C003	R+1	Pancreas	0.0590160325	0.0007323681709
Post-Flight	C003	R+1	Placenta	0.0539581185	0.001031685057
Post-Flight	C003	R+1	Platelets	0.055807012	0.0009420529087
Post-Flight	C003	R+1	Prostate	0.0451150385	0.002183858989
Post-Flight	C003	R+1	Rectum	0.0381465425	0.002898455445
Post-Flight	C003	R+1	Retina	0.051112276	0.003766268505
Post-Flight	C003	R+1	Spinal Cord	0.0364216545	0.003599421711
Post-Flight	C003	R+1	Urinary Bladder	0.04082153	0.006664481413
Post-Flight	C004	R+1	Adrenal	0.09616382	0.001319263264
Post-Flight	C004	R+1	B Cells	0.15482446	0.002420624502
Post-Flight	C004	R+1	CD4 Cells	0.139420295	0.002703276296
Post-Flight	C004	R+1	CD8 Cells	0.16401042	0.0007960890985
Post-Flight	C004	R+1	Colon	0.058199065	0.00640547527
Post-Flight	C004	R+1	Esophagus	0.019857995	0.007474861139
Post-Flight	C004	R+1	Frontal Cortex	0.022898795	0.008005827621
Post-Flight	C004	R+1	Gallbladder	0.04436138	0.002418192055
Post-Flight	C004	R+1	Heart	0.022610035	0.001688323506
Post-Flight	C004	R+1	Kidney	0.05150739	7.37E-03
Post-Flight	C004	R+1	Liver	0.08791898	0.007647359839
Post-Flight	C004	R+1	Lung	0.032642925	0.00596544272
Post-Flight	C004	R+1	Monocytes	0.125775275	0.001952555168
Post-Flight	C004	R+1	NK Cells	0.12032919	0.000712509077
Post-Flight	C004	R+1	Pancreas	0.09408241	0.0002073944189
Post-Flight	C004	R+1	Placenta	0.0664515	0.007022532002
Post-Flight	C004	R+1	Platelets	0.071254625	0.003209819309
Post-Flight	C004	R+1	Prostate	0.0559973	0.002042873917
Post-Flight	C004	R+1	Rectum	0.04635194	0.0006471441261
Post-Flight	C004	R+1	Retina	0.08164118	0.002161455724
Post-Flight	C004	R+1	Spinal Cord	0.03345232	0.002289739037
Post-Flight	C004	R+1	Urinary Bladder	0.047388355	0.0007171406264
Pre-Flight	C001	L-3	Adrenal	0.031304422	0.002038827852
Pre-Flight	C001	L-3	B Cells	0.0522943315	0.005546905509
Pre-Flight	C001	L-3	CD4 Cells	0.0435777	0.00544715042
Pre-Flight	C001	L-3	CD8 Cells	0.050904209	0.005478113212
Pre-Flight	C001	L-3	Colon	0.0194916175	0.00271507013
Pre-Flight	C001	L-3	Esophagus	0.008174497	0.0004409235045
Pre-Flight	C001	L-3	Frontal Cortex	0.0193077985	0.001631327164
Pre-Flight	C001	L-3	Gallbladder	0.0144412755	0.001802623782
Pre-Flight	C001	L-3	Heart	-0.0045204665	0.001094152284
Pre-Flight	C001	L-3	Kidney	0.0107368865	0.001960877108
Pre-Flight	C001	L-3	Liver	0.020377087	0.002157337535
Pre-Flight	C001	L-3	Lung	0.0038428195	6.13E-05
Pre-Flight	C001	L-3	Monocytes	0.0569927955	0.0005939407048
Pre-Flight	C001	L-3	NK Cells	0.052639157	0.002516356861
Pre-Flight	C001	L-3	Pancreas	0.019674596	0.004788139628
Pre-Flight	C001	L-3	Placenta	0.0205412905	0.003373704741
Pre-Flight	C001	L-3	Platelets	0.0238985515	0.002678689486
Pre-Flight	C001	L-3	Prostate	0.021524339	0.0009938470662
Pre-Flight	C001	L-3	Rectum	0.0139916425	0.002511149019
Pre-Flight	C001	L-3	Retina	0.0153878265	0.002067870849
Pre-Flight	C001	L-3	Spinal Cord	0.0128183645	0.0003425543446
Pre-Flight	C001	L-3	Urinary Bladder	0.0105467655	0.001746422935
Pre-Flight	C001	L-44	Adrenal	0.048594963	0.002020035178
Pre-Flight	C001	L-44	B Cells	0.1078158903	0.004270113959
Pre-Flight	C001	L-44	CD4 Cells	0.08857649267	0.00550869528
Pre-Flight	C001	L-44	CD8 Cells	0.107049711	0.004065894936
Pre-Flight	C001	L-44	Colon	0.030567295	0.003340629102
Pre-Flight	C001	L-44	Esophagus	0.002490355451	4.28E-03
Pre-Flight	C001	L-44	Frontal Cortex	0.019155541	0.006437521186
Pre-Flight	C001	L-44	Gallbladder	0.02038154733	0.002822038819
Pre-Flight	C001	L-44	Heart	0.0005575160567	0.0063701614
Pre-Flight	C001	L-44	Kidney	0.008716453333	3.78E-03
Pre-Flight	C001	L-44	Liver	0.033566018	0.001618209394
Pre-Flight	C001	L-44	Lung	0.005557981333	0.007394082008
Pre-Flight	C001	L-44	Monocytes	0.086192684	0.006368110757
Pre-Flight	C001	L-44	NK Cells	0.09262421767	1.21E-02
Pre-Flight	C001	L-44	Pancreas	0.03678965233	0.005629835456
Pre-Flight	C001	L-44	Placenta	0.02843968967	0.002527855279
Pre-Flight	C001	L-44	Platelets	0.03999991133	0.004883677472
Pre-Flight	C001	L-44	Prostate	0.02720753833	0.004935648391
Pre-Flight	C001	L-44	Rectum	0.02325812333	0.005375140675
Pre-Flight	C001	L-44	Retina	0.040397563	1.74E-03
Pre-Flight	C001	L-44	Spinal Cord	0.008257568	0.003630268976
Pre-Flight	C001	L-44	Urinary Bladder	0.01659099367	0.003883973188
Pre-Flight	C001	L-92	Adrenal	0.0336942204	0.001894177281
Pre-Flight	C001	L-92	B Cells	0.0449700377	3.45E-03
Pre-Flight	C001	L-92	CD4 Cells	0.03612339895	0.003165917807
Pre-Flight	C001	L-92	CD8 Cells	0.04198788485	0.002670520069
Pre-Flight	C001	L-92	Colon	0.01818758825	9.80E-04
Pre-Flight	C001	L-92	Esophagus	0.00519254675	1.17E-03
Pre-Flight	C001	L-92	Frontal Cortex	0.00811210565	0.007460090174
Pre-Flight	C001	L-92	Gallbladder	0.0139075118	0.003163818902
Pre-Flight	C001	L-92	Heart	-0.0024713554	4.37E-03
Pre-Flight	C001	L-92	Kidney	0.0107274739	0.004976749189
Pre-Flight	C001	L-92	Liver	0.0293307959	0.001230662643
Pre-Flight	C001	L-92	Lung	0.00818196925	0.0008442596873
Pre-Flight	C001	L-92	Monocytes	0.0446128051	0.0007128896419
Pre-Flight	C001	L-92	NK Cells	0.0430412625	0.003350716699
Pre-Flight	C001	L-92	Pancreas	0.0147298228	4.40E-03
Pre-Flight	C001	L-92	Placenta	0.0127060259	0.001349790336
Pre-Flight	C001	L-92	Platelets	0.01535468265	0.0002294679592
Pre-Flight	C001	L-92	Prostate	0.01626417855	3.19E-03
Pre-Flight	C001	L-92	Rectum	0.0105866867	4.23E-05
Pre-Flight	C001	L-92	Retina	0.00680263065	0.003332515559
Pre-Flight	C001	L-92	Spinal Cord	0.01147002425	0.003180821921
Pre-Flight	C001	L-92	Urinary Bladder	0.01224407325	0.006073912547
Pre-Flight	C002	L-3	Adrenal	0.028211356	0.001293693575
Pre-Flight	C002	L-3	B Cells	0.06606253325	0.001107943342
Pre-Flight	C002	L-3	CD4 Cells	0.0605955347	0.001936923158
Pre-Flight	C002	L-3	CD8 Cells	0.0646189141	0.002090128732
Pre-Flight	C002	L-3	Colon	0.0321594895	4.34E-06
Pre-Flight	C002	L-3	Esophagus	0.0125261745	0.002806186354
Pre-Flight	C002	L-3	Frontal Cortex	0.019838466	0.002532942899
Pre-Flight	C002	L-3	Gallbladder	0.02451779975	0.001860574789
Pre-Flight	C002	L-3	Heart	0.0001800206	6.93E-06
Pre-Flight	C002	L-3	Kidney	0.01760960665	0.0006467832896
Pre-Flight	C002	L-3	Liver	0.0358405023	0.001080626605
Pre-Flight	C002	L-3	Lung	0.00774883735	0.002823442375
Pre-Flight	C002	L-3	Monocytes	0.06979765135	3.10E-03
Pre-Flight	C002	L-3	NK Cells	0.0583429917	0.00422925558
Pre-Flight	C002	L-3	Pancreas	0.03095903785	0.004112405548
Pre-Flight	C002	L-3	Placenta	0.023768773	0.001692681122
Pre-Flight	C002	L-3	Platelets	0.02393522765	0.004057743648
Pre-Flight	C002	L-3	Prostate	0.0232777386	0.004050983354
Pre-Flight	C002	L-3	Rectum	0.013425764	0.001945874989
Pre-Flight	C002	L-3	Retina	0.0200829566	0.005681740307
Pre-Flight	C002	L-3	Spinal Cord	0.01319345425	0.002435452743
Pre-Flight	C002	L-3	Urinary Bladder	0.018163237	0.002439834189
Pre-Flight	C002	L-44	Adrenal	0.06953917667	0.008727148043
Pre-Flight	C002	L-44	B Cells	0.1466672297	0.008449665488
Pre-Flight	C002	L-44	CD4 Cells	0.1205145677	0.008285607522
Pre-Flight	C002	L-44	CD8 Cells	0.1449779333	0.01256704577
Pre-Flight	C002	L-44	Colon	0.041712505	0.007244470143
Pre-Flight	C002	L-44	Esophagus	0.005299087	0.003421905495
Pre-Flight	C002	L-44	Frontal Cortex	0.01672566467	0.007333469881
Pre-Flight	C002	L-44	Gallbladder	0.028791103	0.003965255903
Pre-Flight	C002	L-44	Heart	0.01130658667	0.01022219956
Pre-Flight	C002	L-44	Kidney	0.02471637	0.007732686959
Pre-Flight	C002	L-44	Liver	0.04973869767	0.00574142323
Pre-Flight	C002	L-44	Lung	0.02497357067	0.006716053824
Pre-Flight	C002	L-44	Monocytes	0.1143364127	0.01003533406
Pre-Flight	C002	L-44	NK Cells	0.12081865	0.01162117253
Pre-Flight	C002	L-44	Pancreas	0.06186320033	0.00946073847
Pre-Flight	C002	L-44	Placenta	0.04738748467	0.007747562943
Pre-Flight	C002	L-44	Platelets	0.05853826533	0.01103331583
Pre-Flight	C002	L-44	Prostate	0.034757392	0.008545485082
Pre-Flight	C002	L-44	Rectum	0.03330951933	0.003896797122
Pre-Flight	C002	L-44	Retina	0.05966175667	0.0128755103
Pre-Flight	C002	L-44	Spinal Cord	0.008233833333	0.009761725702
Pre-Flight	C002	L-44	Urinary Bladder	0.02327439867	6.50E-03
Pre-Flight	C002	L-92	Adrenal	0.047111875	0.005803325762
Pre-Flight	C002	L-92	B Cells	0.089556987	0.003056824029
Pre-Flight	C002	L-92	CD4 Cells	0.0754202565	0.000786509923
Pre-Flight	C002	L-92	CD8 Cells	0.091192638	0.007473775023
Pre-Flight	C002	L-92	Colon	0.0344452925	3.97E-03
Pre-Flight	C002	L-92	Esophagus	0.0146811445	0.006643946325
Pre-Flight	C002	L-92	Frontal Cortex	0.0159950775	0.001163807959
Pre-Flight	C002	L-92	Gallbladder	0.02956196	0.004191215639
Pre-Flight	C002	L-92	Heart	0.0088253315	0.002557044492
Pre-Flight	C002	L-92	Kidney	0.0223979725	0.002059757506
Pre-Flight	C002	L-92	Liver	0.0373360295	3.16E-03
Pre-Flight	C002	L-92	Lung	0.0157986405	0.0001894176432
Pre-Flight	C002	L-92	Monocytes	0.076202009	0.001809811522
Pre-Flight	C002	L-92	NK Cells	0.085320138	0.002652390063
Pre-Flight	C002	L-92	Pancreas	0.038143899	0.002480253403
Pre-Flight	C002	L-92	Placenta	0.0304376005	0.004245375069
Pre-Flight	C002	L-92	Platelets	0.031133767	0.0005584290952
Pre-Flight	C002	L-92	Prostate	0.03395449	0.0002177775749
Pre-Flight	C002	L-92	Rectum	0.025292234	0.001605729191
Pre-Flight	C002	L-92	Retina	0.0277354115	0.0005999991957
Pre-Flight	C002	L-92	Spinal Cord	0.019587412	0.002059184042
Pre-Flight	C002	L-92	Urinary Bladder	0.0240039885	0.0005828843832
Pre-Flight	C003	L-3	Adrenal	0.01585189933	0.00670582227
Pre-Flight	C003	L-3	B Cells	0.04986902933	0.007034479662
Pre-Flight	C003	L-3	CD4 Cells	0.04248657467	0.003734898671
Pre-Flight	C003	L-3	CD8 Cells	0.05149964433	0.0003920849636
Pre-Flight	C003	L-3	Colon	0.01454718533	0.008955706628
Pre-Flight	C003	L-3	Esophagus	0.006139825667	0.004056200366
Pre-Flight	C003	L-3	Frontal Cortex	0.014160018	0.004822371449
Pre-Flight	C003	L-3	Gallbladder	0.017496809	0.006822489096
Pre-Flight	C003	L-3	Heart	-0.004052375	0.004519330419
Pre-Flight	C003	L-3	Kidney	0.01208683067	0.004473167603
Pre-Flight	C003	L-3	Liver	0.02307780767	0.008188956965
Pre-Flight	C003	L-3	Lung	0.0005277136667	0.006887925452
Pre-Flight	C003	L-3	Monocytes	0.04387117033	0.01042919843
Pre-Flight	C003	L-3	NK Cells	0.04301874567	0.003352466112
Pre-Flight	C003	L-3	Pancreas	0.01909864067	0.00876987119
Pre-Flight	C003	L-3	Placenta	0.01071190033	0.007229185117
Pre-Flight	C003	L-3	Platelets	0.007358608667	0.0036737838
Pre-Flight	C003	L-3	Prostate	0.010898869	0.007155884738
Pre-Flight	C003	L-3	Rectum	0.007367893333	0.008817344665
Pre-Flight	C003	L-3	Retina	0.009047183	0.005013537302
Pre-Flight	C003	L-3	Spinal Cord	0.008916903	0.007046615067
Pre-Flight	C003	L-3	Urinary Bladder	0.009702531	0.009410820032
Pre-Flight	C003	L-44	Adrenal	0.05366946333	0.007164141592
Pre-Flight	C003	L-44	B Cells	0.10745735	0.01133445263
Pre-Flight	C003	L-44	CD4 Cells	0.08863973833	0.01114815692
Pre-Flight	C003	L-44	CD8 Cells	0.1108324697	0.01171980773
Pre-Flight	C003	L-44	Colon	0.04738889733	0.007635103022
Pre-Flight	C003	L-44	Esophagus	0.02581305433	3.79E-03
Pre-Flight	C003	L-44	Frontal Cortex	0.021111223	0.01053245267
Pre-Flight	C003	L-44	Gallbladder	0.03844682633	6.99E-03
Pre-Flight	C003	L-44	Heart	0.006513751	0.001923276768
Pre-Flight	C003	L-44	Kidney	0.027911057	0.001960626972
Pre-Flight	C003	L-44	Liver	0.04919729267	0.006887656663
Pre-Flight	C003	L-44	Lung	0.024563236	0.005092933919
Pre-Flight	C003	L-44	Monocytes	0.09253204233	0.01502573105
Pre-Flight	C003	L-44	NK Cells	0.09286395867	0.01843074253
Pre-Flight	C003	L-44	Pancreas	0.045725897	0.00390625657
Pre-Flight	C003	L-44	Placenta	0.04001112033	0.007281345173
Pre-Flight	C003	L-44	Platelets	0.05344425867	0.01301591307
Pre-Flight	C003	L-44	Prostate	0.03568280667	0.003075867673
Pre-Flight	C003	L-44	Rectum	0.030924826	0.00137863714
Pre-Flight	C003	L-44	Retina	0.04012878167	0.00870818668
Pre-Flight	C003	L-44	Spinal Cord	0.01702524933	0.008168214683
Pre-Flight	C003	L-44	Urinary Bladder	0.03347586633	0.007557923287
Pre-Flight	C003	L-92	Adrenal	0.036352328	0.009597351037
Pre-Flight	C003	L-92	B Cells	0.0743266295	0.002703142652
Pre-Flight	C003	L-92	CD4 Cells	0.066781926	0.001349083371
Pre-Flight	C003	L-92	CD8 Cells	0.0730465145	0.0009932806737
Pre-Flight	C003	L-92	Colon	0.0404115255	0.007734580753
Pre-Flight	C003	L-92	Esophagus	0.021325507	0.005183577781
Pre-Flight	C003	L-92	Frontal Cortex	0.01265407	0.003976061431
Pre-Flight	C003	L-92	Gallbladder	0.0282999955	0.001040444696
Pre-Flight	C003	L-92	Heart	0.0062931505	0.0009269031459
Pre-Flight	C003	L-92	Kidney	0.026179945	0.0003344685786
Pre-Flight	C003	L-92	Liver	0.0381815045	8.41E-03
Pre-Flight	C003	L-92	Lung	0.0256072835	7.26E-03
Pre-Flight	C003	L-92	Monocytes	0.0719702325	7.31E-03
Pre-Flight	C003	L-92	NK Cells	0.0731739485	0.0009281462397
Pre-Flight	C003	L-92	Pancreas	0.0332288085	0.003003523027
Pre-Flight	C003	L-92	Placenta	0.0297914015	0.0062588687
Pre-Flight	C003	L-92	Platelets	0.0332732605	5.33E-03
Pre-Flight	C003	L-92	Prostate	0.0340983855	0.002701932086
Pre-Flight	C003	L-92	Rectum	0.02867533	0.004371334121
Pre-Flight	C003	L-92	Retina	0.022926248	0.004252712716
Pre-Flight	C003	L-92	Spinal Cord	0.017587634	0.005455408013
Pre-Flight	C003	L-92	Urinary Bladder	0.0272638935	0.002932720425
Pre-Flight	C004	L-3	Adrenal	0.0494601835	0.0101722239
Pre-Flight	C004	L-3	B Cells	0.0913926355	0.001341607131
Pre-Flight	C004	L-3	CD4 Cells	0.079897135	0.004019873767
Pre-Flight	C004	L-3	CD8 Cells	0.0901399415	0.00323344304
Pre-Flight	C004	L-3	Colon	0.0317821185	0.003874957182
Pre-Flight	C004	L-3	Esophagus	0.013077187	0.005337188244
Pre-Flight	C004	L-3	Frontal Cortex	0.019199344	0.005155178959
Pre-Flight	C004	L-3	Gallbladder	0.0318060935	0.001535692386
Pre-Flight	C004	L-3	Heart	0.0030622065	0.002760455071
Pre-Flight	C004	L-3	Kidney	0.0171107595	0.004474974055
Pre-Flight	C004	L-3	Liver	0.0425590555	0.003660720798
Pre-Flight	C004	L-3	Lung	0.015429935	0.003418635013
Pre-Flight	C004	L-3	Monocytes	0.0764945235	0.004461836011
Pre-Flight	C004	L-3	NK Cells	0.08072476	0.001566644571
Pre-Flight	C004	L-3	Pancreas	0.0409942765	0.002649228589
Pre-Flight	C004	L-3	Placenta	0.0298880405	0.003474788484
Pre-Flight	C004	L-3	Platelets	0.0299828425	0.003117170643
Pre-Flight	C004	L-3	Prostate	0.03016497	0.004939420881
Pre-Flight	C004	L-3	Rectum	0.0232253075	0.001320302004
Pre-Flight	C004	L-3	Retina	0.032786098	0.01138617563
Pre-Flight	C004	L-3	Spinal Cord	0.0205203505	0.006351776874
Pre-Flight	C004	L-3	Urinary Bladder	0.0254855595	0.00316178201
Pre-Flight	C004	L-44	Adrenal	0.07356166307	0.002806431431
Pre-Flight	C004	L-44	B Cells	0.1471738272	0.004223726099
Pre-Flight	C004	L-44	CD4 Cells	0.1238279037	0.003245430659
Pre-Flight	C004	L-44	CD8 Cells	0.1418122286	0.0044974557
Pre-Flight	C004	L-44	Colon	0.041219034	0.00298343752
Pre-Flight	C004	L-44	Esophagus	0.003034734467	3.81E-03
Pre-Flight	C004	L-44	Frontal Cortex	0.0192781629	0.002648939338
Pre-Flight	C004	L-44	Gallbladder	0.02559438123	0.00338264037
Pre-Flight	C004	L-44	Heart	0.01064408973	0.002612660501
Pre-Flight	C004	L-44	Kidney	0.03046704427	0.008762637202
Pre-Flight	C004	L-44	Liver	0.05417147137	0.002503701045
Pre-Flight	C004	L-44	Lung	0.02077520353	0.009506544412
Pre-Flight	C004	L-44	Monocytes	0.1122235947	0.002055012513
Pre-Flight	C004	L-44	NK Cells	0.1189742862	0.005458168572
Pre-Flight	C004	L-44	Pancreas	0.05627548387	0.003244272756
Pre-Flight	C004	L-44	Placenta	0.0489434207	0.007330190008
Pre-Flight	C004	L-44	Platelets	0.06325303323	0.001690004725
Pre-Flight	C004	L-44	Prostate	0.03909384337	0.00570768756
Pre-Flight	C004	L-44	Rectum	0.0312148337	0.007306050141
Pre-Flight	C004	L-44	Retina	0.06266088147	4.59E-03
Pre-Flight	C004	L-44	Spinal Cord	0.01416414203	0.003953899702
Pre-Flight	C004	L-44	Urinary Bladder	0.02479287987	0.00649540311
Pre-Flight	C004	L-92	Adrenal	0.0420498769	0.005329142925
Pre-Flight	C004	L-92	B Cells	0.0894475516	0.0005721602603
Pre-Flight	C004	L-92	CD4 Cells	0.07906689775	1.59E-05
Pre-Flight	C004	L-92	CD8 Cells	0.0895837091	4.16E-03
Pre-Flight	C004	L-92	Colon	0.0311175203	8.92E-03
Pre-Flight	C004	L-92	Esophagus	0.0073052937	0.00512955949
Pre-Flight	C004	L-92	Frontal Cortex	0.0120309447	0.005294412951
Pre-Flight	C004	L-92	Gallbladder	0.0212625014	8.10E-03
Pre-Flight	C004	L-92	Heart	0.00168715325	0.002542553399
Pre-Flight	C004	L-92	Kidney	0.0209224685	0.005863204272
Pre-Flight	C004	L-92	Liver	0.04886147995	0.0006940253764
Pre-Flight	C004	L-92	Lung	0.01308263395	0.0042983834
Pre-Flight	C004	L-92	Monocytes	0.0768381894	6.34E-04
Pre-Flight	C004	L-92	NK Cells	0.07385266285	0.003204801892
Pre-Flight	C004	L-92	Pancreas	0.0357438823	0.008288150893
Pre-Flight	C004	L-92	Placenta	0.0265599031	0.007334545557
Pre-Flight	C004	L-92	Platelets	0.03597565775	0.001941895887
Pre-Flight	C004	L-92	Prostate	0.02215746265	0.005021034226
Pre-Flight	C004	L-92	Rectum	0.0171041847	0.01103252791
Pre-Flight	C004	L-92	Retina	0.02659792355	0.00710820004
Pre-Flight	C004	L-92	Spinal Cord	0.0064133664	0.008010676394
Pre-Flight	C004	L-92	Urinary Bladder	0.01518154335	0.01051714797
Recovery	C001	R+45	Adrenal	0.04544152647	0.003985597699
Recovery	C001	R+45	B Cells	0.100281879	0.005601157877
Recovery	C001	R+45	CD4 Cells	0.08204068063	0.005288663862
Recovery	C001	R+45	CD8 Cells	0.1033111066	0.003696888723
Recovery	C001	R+45	Colon	0.0210581491	0.003819521372
Recovery	C001	R+45	Esophagus	-0.004547710667	0.00247124607
Recovery	C001	R+45	Frontal Cortex	0.01454539227	0.002143290349
Recovery	C001	R+45	Gallbladder	0.0143278127	0.004330604427
Recovery	C001	R+45	Heart	0.0001500240333	0.005706432044
Recovery	C001	R+45	Kidney	0.01455167893	0.005707450486
Recovery	C001	R+45	Liver	0.03199843677	0.006463506807
Recovery	C001	R+45	Lung	0.006730893767	0.004667987992
Recovery	C001	R+45	Monocytes	0.07840160213	0.001682510465
Recovery	C001	R+45	NK Cells	0.08623730117	0.004631782114
Recovery	C001	R+45	Pancreas	0.03399841157	0.001312301461
Recovery	C001	R+45	Placenta	0.02345363167	0.002027482878
Recovery	C001	R+45	Platelets	0.0397832427	0.005965035563
Recovery	C001	R+45	Prostate	0.0122004	0.002012466903
Recovery	C001	R+45	Rectum	0.0189203448	0.001338305906
Recovery	C001	R+45	Retina	0.03146644107	0.004718554352
Recovery	C001	R+45	Spinal Cord	0.003824448467	0.002854963311
Recovery	C001	R+45	Urinary Bladder	0.009009560633	0.002322112566
Recovery	C001	R+82	Adrenal	0.0523530417	0.008318925029
Recovery	C001	R+82	B Cells	0.1197862429	0.007556106506
Recovery	C001	R+82	CD4 Cells	0.09809596325	0.01202518767
Recovery	C001	R+82	CD8 Cells	0.1161168171	0.009088593295
Recovery	C001	R+82	Colon	0.03371759015	0.01297512355
Recovery	C001	R+82	Esophagus	0.0039368008	0.01485840679
Recovery	C001	R+82	Frontal Cortex	0.0172477351	0.00988442635
Recovery	C001	R+82	Gallbladder	0.01882186935	0.01237443606
Recovery	C001	R+82	Heart	-0.00132126075	0.005746830405
Recovery	C001	R+82	Kidney	0.0149844627	0.01629925438
Recovery	C001	R+82	Liver	0.03621702455	0.009839832731
Recovery	C001	R+82	Lung	0.0076306929	0.01169846241
Recovery	C001	R+82	Monocytes	0.08961162855	8.19E-03
Recovery	C001	R+82	NK Cells	0.09563743025	1.05E-02
Recovery	C001	R+82	Pancreas	0.0394229782	0.006836377374
Recovery	C001	R+82	Placenta	0.0283659485	8.98E-03
Recovery	C001	R+82	Platelets	0.0494499988	0.01153159949
Recovery	C001	R+82	Prostate	0.0253519783	0.00879434601
Recovery	C001	R+82	Rectum	0.031301704	0.01018208168
Recovery	C001	R+82	Retina	0.0394238421	0.006086250358
Recovery	C001	R+82	Spinal Cord	0.0095810165	0.01235376853
Recovery	C001	R+82	Urinary Bladder	0.01690137535	0.009745138688
Recovery	C002	R+45	Adrenal	0.05905916567	0.005927735642
Recovery	C002	R+45	B Cells	0.1225225667	0.008926852623
Recovery	C002	R+45	CD4 Cells	0.1014432973	0.003366750353
Recovery	C002	R+45	CD8 Cells	0.1220263117	0.00401091826
Recovery	C002	R+45	Colon	0.03005686	0.00447761185
Recovery	C002	R+45	Esophagus	0.00782131	0.004571403807
Recovery	C002	R+45	Frontal Cortex	0.01641857167	0.002000058346
Recovery	C002	R+45	Gallbladder	0.02129679	0.006900161447
Recovery	C002	R+45	Heart	0.003582867333	0.008183992136
Recovery	C002	R+45	Kidney	0.01661099267	0.004363767305
Recovery	C002	R+45	Liver	0.04230659133	0.001750535541
Recovery	C002	R+45	Lung	1.55E-02	0.006673635427
Recovery	C002	R+45	Monocytes	0.09998823967	0.00619527004
Recovery	C002	R+45	NK Cells	0.1015583577	0.005166167155
Recovery	C002	R+45	Pancreas	0.04032189433	0.009991540975
Recovery	C002	R+45	Placenta	0.04005921267	0.004382261295
Recovery	C002	R+45	Platelets	0.05393154933	0.00663391473
Recovery	C002	R+45	Prostate	0.031136673	0.005597100596
Recovery	C002	R+45	Rectum	0.02318754167	0.005048540388
Recovery	C002	R+45	Retina	0.04470611433	0.002804675526
Recovery	C002	R+45	Spinal Cord	0.01047976367	0.002344111646
Recovery	C002	R+45	Urinary Bladder	0.02526997467	0.005762331183
Recovery	C002	R+82	Adrenal	0.0825548495	0.007269059832
Recovery	C002	R+82	B Cells	0.1505903465	0.0002085618522
Recovery	C002	R+82	CD4 Cells	0.126929652	0.003999438381
Recovery	C002	R+82	CD8 Cells	0.1523050295	0.00274054153
Recovery	C002	R+82	Colon	0.0478626985	0.0001297774289
Recovery	C002	R+82	Esophagus	0.007782105	0.001532786884
Recovery	C002	R+82	Frontal Cortex	0.0288455725	0.002533606731
Recovery	C002	R+82	Gallbladder	0.031237845	0.001657878317
Recovery	C002	R+82	Heart	0.017538041	0.000859120597
Recovery	C002	R+82	Kidney	0.036927583	0.001566190609
Recovery	C002	R+82	Liver	0.058415198	0.008310625999
Recovery	C002	R+82	Lung	0.0263897835	0.001776429718
Recovery	C002	R+82	Monocytes	0.1161902225	0.002897581461
Recovery	C002	R+82	NK Cells	0.12786798	0.003517357019
Recovery	C002	R+82	Pancreas	0.061974367	0.001876068842
Recovery	C002	R+82	Placenta	0.057102846	0.004000661676
Recovery	C002	R+82	Platelets	0.068899054	0.003094369985
Recovery	C002	R+82	Prostate	0.0427893175	0.002852613712
Recovery	C002	R+82	Rectum	0.04066019	0.002185587865
Recovery	C002	R+82	Retina	0.0668942625	0.002807657277
Recovery	C002	R+82	Spinal Cord	0.0211895975	0.002018224882
Recovery	C002	R+82	Urinary Bladder	0.0362402575	9.84E-04
Recovery	C003	R+45	Adrenal	0.07186611233	0.003938949954
Recovery	C003	R+45	B Cells	0.138191667	0.00457593729
Recovery	C003	R+45	CD4 Cells	0.120416134	0.005904662246
Recovery	C003	R+45	CD8 Cells	0.142061498	0.004276360987
Recovery	C003	R+45	Colon	0.05545782067	0.001406469577
Recovery	C003	R+45	Esophagus	0.02591348967	0.003663034136
Recovery	C003	R+45	Frontal Cortex	0.02323670467	0.007328147334
Recovery	C003	R+45	Gallbladder	0.03938186333	0.003612169254
Recovery	C003	R+45	Heart	0.01244447767	0.005776547829
Recovery	C003	R+45	Kidney	0.03648289833	0.003090372887
Recovery	C003	R+45	Liver	0.05446944467	0.006433010067
Recovery	C003	R+45	Lung	0.03439122867	0.002859089433
Recovery	C003	R+45	Monocytes	0.1174752937	0.000945742135
Recovery	C003	R+45	NK Cells	0.11725224	0.002430908508
Recovery	C003	R+45	Pancreas	0.066163907	0.002778568906
Recovery	C003	R+45	Placenta	0.051280503	0.001999673497
Recovery	C003	R+45	Platelets	0.05557951467	0.003775872731
Recovery	C003	R+45	Prostate	0.043804291	0.006161814021
Recovery	C003	R+45	Rectum	0.03999776667	0.001253509894
Recovery	C003	R+45	Retina	0.05484556667	0.0007519668667
Recovery	C003	R+45	Spinal Cord	0.02213162033	0.004838483431
Recovery	C003	R+45	Urinary Bladder	0.041066858	0.002923794246
Recovery	C003	R+82	Adrenal	0.0768175625	0.004463240325
Recovery	C003	R+82	B Cells	0.1622056785	0.004737773119
Recovery	C003	R+82	CD4 Cells	0.138080284	0.001364738715
Recovery	C003	R+82	CD8 Cells	0.163258189	0.007970876747
Recovery	C003	R+82	Colon	0.0522897905	0.004476041786
Recovery	C003	R+82	Esophagus	0.0140176135	0.003435148078
Recovery	C003	R+82	Frontal Cortex	0.02729648	0.008776453805
Recovery	C003	R+82	Gallbladder	0.0462763805	0.004005547076
Recovery	C003	R+82	Heart	0.0059587555	0.006699178435
Recovery	C003	R+82	Kidney	0.037856551	0.004654868384
Recovery	C003	R+82	Liver	0.065986155	0.01082762208
Recovery	C003	R+82	Lung	0.026659933	0.005936793582
Recovery	C003	R+82	Monocytes	0.1325338215	0.005452936675
Recovery	C003	R+82	NK Cells	0.1359344895	5.36E-03
Recovery	C003	R+82	Pancreas	0.072376174	1.94E-03
Recovery	C003	R+82	Placenta	0.04908958	0.0002115380647
Recovery	C003	R+82	Platelets	0.0652245725	0.003942130912
Recovery	C003	R+82	Prostate	0.054099977	4.46E-03
Recovery	C003	R+82	Rectum	0.0504558775	5.95E-03
Recovery	C003	R+82	Retina	0.063625891	0.001159543398
Recovery	C003	R+82	Spinal Cord	0.017736823	0.009425106897
Recovery	C003	R+82	Urinary Bladder	0.041753134	0.0001326758596
Recovery	C004	R+45	Adrenal	0.068143599	0.005553860125
Recovery	C004	R+45	B Cells	0.136824491	0.003851518191
Recovery	C004	R+45	CD4 Cells	0.116248835	0.0008381092006
Recovery	C004	R+45	CD8 Cells	0.1370804027	0.004263757401
Recovery	C004	R+45	Colon	0.035780495	0.004323748913
Recovery	C004	R+45	Esophagus	0.005941435	0.007797814213
Recovery	C004	R+45	Frontal Cortex	0.02242296167	0.007408590481
Recovery	C004	R+45	Gallbladder	0.027600146	0.005070616493
Recovery	C004	R+45	Heart	0.008325166667	0.006238981795
Recovery	C004	R+45	Kidney	0.02905098467	0.005989364322
Recovery	C004	R+45	Liver	0.05577525933	1.13E-03
Recovery	C004	R+45	Lung	0.01520847133	0.003292554359
Recovery	C004	R+45	Monocytes	0.1049655593	0.001164544436
Recovery	C004	R+45	NK Cells	0.112369365	0.00256019543
Recovery	C004	R+45	Pancreas	0.056637646	0.003385140392
Recovery	C004	R+45	Placenta	0.03686466833	0.003195584451
Recovery	C004	R+45	Platelets	0.05524436367	0.006570521523
Recovery	C004	R+45	Prostate	0.03944391533	0.005846562747
Recovery	C004	R+45	Rectum	0.03087408833	0.00517868528
Recovery	C004	R+45	Retina	0.05915609867	0.003992435729
Recovery	C004	R+45	Spinal Cord	0.015032966	0.006274424753
Recovery	C004	R+45	Urinary Bladder	0.02375428267	0.006423286146
Recovery	C004	R+82	Adrenal	0.0811409085	5.17E-03
Recovery	C004	R+82	B Cells	0.1633951685	0.006172157609
Recovery	C004	R+82	CD4 Cells	0.135967611	3.47E-03
Recovery	C004	R+82	CD8 Cells	0.162156368	0.000752757595
Recovery	C004	R+82	Colon	0.0437226125	0.002312254024
Recovery	C004	R+82	Esophagus	0.007027358	1.33E-03
Recovery	C004	R+82	Frontal Cortex	0.0298228165	3.30E-03
Recovery	C004	R+82	Gallbladder	0.030890071	0.001233182913
Recovery	C004	R+82	Heart	0.015746965	0.003747581087
Recovery	C004	R+82	Kidney	0.030345506	0.006903329355
Recovery	C004	R+82	Liver	0.0540606875	0.004335089949
Recovery	C004	R+82	Lung	0.0201677165	2.70E-04
Recovery	C004	R+82	Monocytes	0.124820874	0.0009510289222
Recovery	C004	R+82	NK Cells	0.1352257535	0.001519659447
Recovery	C004	R+82	Pancreas	0.065863953	2.59E-05
Recovery	C004	R+82	Placenta	0.0506634145	0.004979544241
Recovery	C004	R+82	Platelets	0.074214803	0.0001455225756
Recovery	C004	R+82	Prostate	0.040896877	0.001292642108
Recovery	C004	R+82	Rectum	0.035934143	0.003636954232
Recovery	C004	R+82	Retina	0.0701984445	3.89E-03
Recovery	C004	R+82	Spinal Cord	0.0183652755	0.001439892145
Recovery	C004	R+82	Urinary Bladder	0.030585279	0.003029665472
